# Supplementary material for: DNA damage response regulator ATR licenses PINK1-mediated mitophagy
Source: Nucleic Acids Res. 2025 Mar 19;53(5):gkaf178. doi: 10.1093/nar/gkaf178 (PMC11920799; doi:10.1093/nar/gkaf178)
Supplement: gkaf178_Supplemental_Files [file gkaf178_supplemental_files.zip]

Archive with 2 entries (2 files):
- RevNAR-SupplFig+Legend-final2.pdf
- Suppl. file1-new-s.pdf
